# Supplementary material for: Unlocking the Antibiofilm Potential of Natural Compounds by Targeting the NADH:quinone Oxidoreductase WrbA
Source: Antioxidants (Basel). 2023 Aug 14;12(8):1612. doi: 10.3390/antiox12081612 (PMC10451263; doi:10.3390/antiox12081612)
Supplement: Supplementary file 1 [file antioxidants-12-01612-s001.zip]

Archive with 1 entries (1 files):
- Supporting_material.pdf
